# Supplementary material for: Round Spermatid Injection (ROSI) as a Last Resort in High-Risk Azoospermia: Chain of Outcome Metrics and Real-World Safety Signals
Source: J Clin Med. 2026 Apr 7;15(7):2771. doi: 10.3390/jcm15072771 (PMC13073379; doi:10.3390/jcm15072771)
Supplement: Supplementary file 1 [file jcm-15-02771-s001.zip]

Archive with 1 entries (1 files):
- jcm-4174347-supplementary.pdf
